# Supplementary material for: DOLORisk: study protocol for a multi-centre observational study to understand the risk factors and determinants of neuropathic pain
Source: Wellcome Open Res. 2019 Feb 1;3:63. Originally published 2018 May 29. [Version 2] doi: 10.12688/wellcomeopenres.14576.2 (PMC6364377; doi:10.12688/wellcomeopenres.14576.2)
Supplement: Supplementary file 1 [file wellcomeopenres-3-16455-s0000.tgz]

Archive with 1 entries (1 files):
- 6e32290e-db8e-4580-9b9e-06a6f0d7db1e_Supp_material_1.docx
